# Supplementary material for: Application and Performance of Artificial Intelligence Technology in Oral Cancer Diagnosis and Prediction of Prognosis: A Systematic Review
Source: Diagnostics (Basel). 2021 May 31;11(6):1004. doi: 10.3390/diagnostics11061004 (PMC8227647; doi:10.3390/diagnostics11061004)
Supplement: Supplementary file 1 [file diagnostics-11-01004-s001.zip]

Archive with 1 entries (1 files):
- diagnostics-1227094-supplementary.pdf
